# Supplementary material for: Introducing the CSP Analyzer: A novel Machine Learning-based application for automated analysis of two-dimensional NMR spectra in NMR fragment-based screening
Source: Comput Struct Biotechnol J. 2020 Feb 28;18:603–11. doi: 10.1016/j.csbj.2020.02.015 (PMC7096735; doi:10.1016/j.csbj.2020.02.015)
Supplement: Supplementary data 1 [file mmc1.xml]

<?xml version="1.0" encoding="UTF-8" standalone="no"?><data:data><datasets><author>grzegorz.popowicz@helmholtz-muenchen.de</author><type>1</type><dataset><name>CSP-Analyzer - Main Repository</name><caption/><description>The CSP-Analyzer is a small software package with frontend designed in C# and a powerful backend that uses Python Miniconda environment to use a machine-learning discriminator in order to fastly and efficiently identify the most interesting experiments in 2-D NMR fragment screening analysis campaigns.

This version works on peaklist.xml files generated using Bruker TopSpin automatic peak-picking, meaning that the spectra are parsed and interpreted as scatter-plot fingerprints of the experiment.
</description><filetype><name/></filetype><filesize/><source>0</source><sourcename>Original Data</sourcename><access><type>1</type><name>Data available in data repository</name><reponame>CSP-Analyzer v1.0</reponame><PersistentId>10.5281/zenodo.2653757</PersistentId><deeplinkurl>https://github.com/rubbs14/CSP-Analyzer</deeplinkurl></access></dataset></datasets></data:data>
